# Supplementary material for: Neural Network-Based Calculator for Rat Glomerular Filtration Rate
Source: Biomedicines. 2022 Mar 5;10(3):610. doi: 10.3390/biomedicines10030610 (PMC8945373; doi:10.3390/biomedicines10030610)
Supplement: Supplementary file 1 [file biomedicines-10-00610-s001.zip]

Archive with 1 entries (1 files):
- biomedicines-1607292-supplementary.pdf
